# Supplementary material for: The First Korean Case with Cardiac, Facial, and Digital Anomalies with Developmental Delay Caused by De Novo TRAF7 p.Arg655Gln Variant
Source: Int J Mol Sci. 2024 Mar 26;25(7):3701. doi: 10.3390/ijms25073701 (PMC11011995; doi:10.3390/ijms25073701)
Supplement: Supplementary file 1 [file ijms-25-03701-s001.zip]

Archive with 1 entries (1 files):
- ijms-2896151-supplementary.pdf
